# Supplementary material for: Improving Dietary Intake of Essential Nutrients Can Ameliorate Inflammation in Patients with Diabetic Foot Ulcers
Source: Nutrients. 2022 Jun 9;14(12):2393. doi: 10.3390/nu14122393 (PMC9228459; doi:10.3390/nu14122393)
Supplement: Supplementary file 1 [file nutrients-14-02393-s001.zip]

Archive with 1 entries (1 files):
- nutrients-1753185-supplementary.pdf
